# Supplementary material for: COMT and ACE (Epi)genetic Variation Is Associated with Cognitive and Metabolic Resilience in Swiss Tactical Athletes
Source: Int J Mol Sci. 2026 Jan 29;27(3):1340. doi: 10.3390/ijms27031340 (PMC12898589; doi:10.3390/ijms27031340)
Supplement: Supplementary file 1 [file ijms-27-01340-s001.zip]

Archive with 5 entries (5 files):
- Table S1.pdf
- Table S2.pdf
- Table S3.pdf
- Figure S1.pptx
- Figure S2.pptx
